# Supplementary material for: Experiences and Perceived Influence of the Artificial Intelligence–Based Health Education Accurately Linking System (AI-HEALS) on Health Behaviors Among Patients With Type 2 Diabetes: Qualitative Study
Source: J Med Internet Res. 2026 May 12;28:e84605. doi: 10.2196/84605 (PMC13163637; doi:10.2196/84605)
Supplement: Multimedia Appendix 1 [file jmir-v28-e84605-s001.xlsx]

## Sheet: Sheet1
Serial Number	Patient ID Code	Sex	Age	Nation	Income	Height	Weight	BMI	Waist circumference	Education	Occupation status	Occupation	Marital Status	Hukou	Current health insurance	Type of Health Insurance	People living with you in the past two months	Any other household members with diabetes	Duration since diabetes diagnosis
1	A	Male	65	Han	3001-9000	167	83	29.7608	106	Senior High School	Employed	Designer / Design Professional	Married	Non-agriculture	Beijing Medical Insurance	Urban Employee Basic Medical Insurance	Living with family members	Father	Two years
2	B	Female	51	Han	＞9000	153	61.5	26.2719	88	Senior High School	Employed	Product / Operations Staff	Married	Agriculture	Beijing Medical Insurance	New Rural Cooperative Medical Scheme	Living with family members	None	Three years
3	C	Male	62	Han	3001-9000	170	68	23.5294	104	Bachelor's Degree	Employed	Finance / Accounting / Cashier / Audit	Married	Non-agriculture	Beijing Medical Insurance	Urban Employee Basic Medical Insurance	Living with family members	None	Ten years
4	D	Female	72	Han	3001-9000	165	65	23.8751	86	Junior High School	Retired	Service Industry Staff	Married	Non-agriculture	Beijing Medical Insurance	Urban Employee Basic Medical Insurance	Living with family members	Siblings	Ten years
5	E	Male	56	Han	3001-9000	175	80	26.1224	100	Junior High School	Employed	Marketing / Sales / Business	Married	Agriculture	Non Medical Insurance	Null	Living with family members	Unknown	Unknown
6	F	Male	58	Han	≤3000	175	90	29.3878	118	Junior High School	No Fixed Occupation / Freelance	Agricultural / Forestry / Animal Husbandry / Fishery Worker	Married	Agriculture	Beijing Medical Insurance	New Rural Cooperative Medical Scheme	Living with family members	Mother and Siblings	Unknown
7	G	Male	69	Han	3001-9000	170	65	22.4913	91	Secondary Vocational School	Retired	Technical Developer / Engineer	Married	Non-agriculture	Beijing Medical Insurance	Urban Resident Basic Medical Insurance	Living with family members	None	Twenty years
8	H	Male	61	Han	≤3000	174	87.5	28.9008	103	Senior High School	No Fixed Occupation / Freelance	Industrial / Manual Worker	Married	Agriculture	Beijing Medical Insurance	Urban Resident Basic Medical Insurance	Living with family members	None	Unknown
9	I	Male	52	Han	＞9000	168	63	22.3214	90	Junior College	Unemployed	Freelancer	Married	Non-agriculture	Beijing Medical Insurance	Urban Employee Basic Medical Insurance	Living with family members	Siblings	Unknown
10	J	Female	54	Han	≤3000	168	80	28.3447	102	Junior High School	Unemployed	Full-time Homemaker	Married	Agriculture	Beijing Medical Insurance	New Rural Cooperative Medical Scheme	Living with family members	None	Twelve years
11	K	Male	58	Han	≤3000	178	82	25.8806	96	Junior High School	Employed	Freelancer	Married	Agriculture	Beijing Medical Insurance	Urban Resident Basic Medical Insurance	Living with family members	None	Unknown
12	L	Male	50	Han	3001-9000	173	68	22.7204	83	Junior High School	Employed	Service Industry Staff	Married	Agriculture	Beijing Medical Insurance	New Rural Cooperative Medical Scheme	Living with family members	Mother	Ten years
13	M	Male	51	Han	＞9000	172	90	30.4218	106	Senior High School	Retired	Retired	Married	Non-agriculture	Beijing Medical Insurance	Urban Employee Basic Medical Insurance	Living with family members	Mother	Unknown
14	N	Female	73	Han	3001-9000	150	52	23.1111	66	Junior College	Retired	Retired	Married	Non-agriculture	Beijing Medical Insurance	Government-Funded Medical Care	Living with family members	Siblings	Ten years
15	O	Female	30	Han	＞9000	163	92	34.6268	116	Junior College	Employed	Medical / Healthcare Staff	Married	Non-agriculture	Beijing Medical Insurance	Urban Employee Basic Medical Insurance	Living with family members	None	One years
16	P	Female	67	Han	3001-9000	160	60	23.4375	111	Senior High School	Retired	Service Industry Staff	Married	Non-agriculture	Beijing Medical Insurance	Urban Resident Basic Medical Insurance	Living alone	Father and Siblings	Twelve years
17	Q	Unknown	Unknown	Unknown	Unknown	Unknown	Unknown	Unknown	Unknown	Unknown	Unknown	Unknown	Unknown	Unknown	Unknown	Unknown	Unknown	Unknown	Unknown
